# Supplementary material for: Storage Quality Improvement of Duck Breast Meat: Role of Ultrasound-Assisted Slightly Acidic Electrolyzed Water
Source: Foods. 2025 Feb 6;14(3):534. doi: 10.3390/foods14030534 (PMC11817808; doi:10.3390/foods14030534)
Supplement: Supplementary file 1 [file foods-14-00534-s001.zip]

Archive with 5 entries (4 files):
- foods-3423959-supplementary/
- foods-3423959-supplementary/genus-level bacterial composition.xlsx
- foods-3423959-supplementary/genus-level fungal composition.xlsx
- foods-3423959-supplementary/phylum-level bacterial composition.xlsx
- foods-3423959-supplementary/phylum-level fungal composition.xlsx
