# Supplementary material for: Storage Quality Improvement of Duck Breast Meat: Role of Ultrasound-Assisted Slightly Acidic Electrolyzed Water
Source: Foods. 2025 Feb 6;14(3):534. doi: 10.3390/foods14030534 (PMC11817808; doi:10.3390/foods14030534)
Supplement: Supplementary file 1 [file foods-14-00534-s001.zip › foods-3423959-supplementary/genus-level bacterial composition.xlsx]

## Sheet: taxa_summary
ID	WD0	SD0	UWD0	USD0	WD6	SD6	UWD6	USD6	WD12	SD12	UWD12	USD12
Lactococcus_A	0.00318137	0.00070296	0.00071636	0.0540819	0.745609	0.538896	0.260393	0.300754	0.4881	0.477265	0.536888	0.483404
Carnobacterium_A	0.00361379	0.00053948	0.00049014	0.0969352	0.180468	0.430524	0.682362	0.547729	0.119751	0.178757	0.313862	0.371239
Weissella_A	0.0731715	0.102076	0.450326	0.241099	0.00521007	0.00168317	0.0028233	0.0420588	0.0341266	0.247123	0.0262757	0.0215656
Staphylococcus	0.100707	0.669577	0.423331	0.0171051	0	0	0.00012981	0.00018981	0	0	7.943e-05	0
Psychrobacter	0.363819	0.00104626	0	0.11008	0.0117187	0.00061661	0.00168749	0.0133974	0.00323176	0.00429192	0.00208108	0.00490949
Kaistella	0.169091	0.00032696	0.122328	0.118199	0.00375315	0.00039996	0.00098978	0.00862055	0.00275753	0.00344705	0.00416217	0.00374989
Latilactobacillus	0	0	0	0	0.0100876	0.00078326	0.00066526	0.0015343	0.201071	0.0448793	0.0285315	0.0497877
Acinetobacter	0.0206326	0.0742684	0	0.154109	0.0015361	0.0003333	0.00217427	0.00733933	0.00052692	0.00082797	0.00023829	0.00039155
Pseudomonas_E	0.0224395	0.00060487	0.00026392	0.0342103	0.000966	0.00991568	0.0303261	0.029563	0.00289804	0.0012842	0.0237498	0.00081323
Hafnia	0	0	0	0	0.00028505	0	0.00014603	0.00015818	0.067217	0.0184519	0.00627502	0.0100298
Vagococcus_B	0.0395355	0	0.00024507	0.0218425	0.00437075	0.00114989	0.00199578	0.00444473	0.00547993	0.000659	0.00632268	0.00399084
Acetoanaerobium	6.177e-05	0.0839954	0	0	0	0	0	0	0	0	0	0
Serratia_D	0.00052508	0	0	0.00151885	0.00845646	0.00263307	0.00110336	0.00436564	0.0326337	0.00735033	0.0183644	0.00543658
Humibacter	0	0.0623835	0	0	0	0	0	0	0	0	0	0
Vagococcus_D	0.00015444	0	3.77e-05	0.00195281	0.00088682	0.00796587	0.0052085	0.00393856	0.00962501	0.00087866	0.0139957	0.00381013
Macrococcus_B	0.00177601	0.00017983	5.655e-05	0.0405208	0.00102934	0.00044996	0.00011358	0.00324259	0.0001932	0	0.00019063	0
Pla163	0.0469175	0	0	0	0	0	0	0	0	0	0	0
Stenotrophomonas_A	0.0385316	0	0	0.00052436	0	0	0	0.00031635	0	8.449e-05	0	0
Paucilactobacillus	0	0	0	0	0.00025338	0	0	0	0.00467199	0.00716446	0.00244646	0.0243667
Stenotrophobacter	0.0377903	0	0	0	0	0	0	0	3.513e-05	0	0	0
Soonwooa	0.0239838	9.809e-05	0	0.00533406	0.0011402	0	0	0.00164502	0.00038641	0.00035484	0.00034949	0.00058733
Leuconostoc_B	0	0	0	0.0001989	0	0.00031664	0.00047055	0.00132867	0.0150347	0.0012504	0.0033202	0.00650583
Flavobacterium	0.00013899	9.809e-05	0	0.017286	0.00088682	0.00043329	0.00134675	0.00041126	0.00091332	0.00035484	0.00022241	0.00028614
Kurthia	6.177e-05	8.174e-05	0	0.0175572	0	0.00021665	0	0	0	0	0	0
Actinomyces	0.0149185	0	0	0	0	0	0	0	0	0.00023656	0	0
Corynebacterium	0.00016988	0	0	0.0123316	0.00069679	9.999e-05	0	0.00033217	0	0.00030415	0	0.00019578
Chryseobacterium	0.00018532	0	0	0.00464696	0.00083931	0	0.00025961	0.00151848	7.026e-05	0.00032105	0	7.53e-05
Specibacter	0.00114282	0.00013078	0	0.00115722	0.0013619	0.00018332	0.00014603	0.00139194	0.00015807	0.00033795	0.00073076	0.00081323
Rothia	0.00044786	0.00083374	0	0.00184432	0.00095016	0	8.113e-05	0.00265734	0.00047422	0	0	0
Rhodococcus_C	0.00037064	9.809e-05	0	0.00121146	0.00228039	9.999e-05	0.00017848	0.00175575	0.00029859	0	4.766e-05	0.00027108
Brochothrix	0	0	0	0.00108489	0.00104518	0.00021665	0.00076262	0.0006327	7.026e-05	0.00020277	0.00214463	0
Pantoea_A	0.00015444	0.00014713	0	0.00531598	0	0	3.245e-05	0.00037962	0	0	0	0.00010542
Algoriella	0.0001081	9.809e-05	0.00015081	0.00430341	0.00044341	0	0.00012981	0.00015818	0.00010538	0	0	6.024e-05
Sphingobacterium	0.00021621	0	0	0.00461079	0	0	0.00021094	0.00037962	0	0	0	0.00012048
Empedobacter	0.0001081	0	0	0.00339933	9.502e-05	0	0	0.00022145	0	0	0	0
Streptococcus	0.00037064	0	0	0.00023506	0.00164695	0	9.736e-05	0.00034799	0.00010538	0	7.943e-05	6.024e-05
Pseudoclavibacter_A	0.00029343	0.00022887	0	0.00018082	0.00060177	0	0.00014603	0.00047453	0.00024589	0.00025346	0	0.00021084
Kocuria	0.00015444	0	0	0	0.00240708	0	0	0	0	0	0	0
Comamonas_F	7.722e-05	0.00022887	0	0.00045204	0.00053843	0	0	0.00091742	0.00015807	6.759e-05	0	7.53e-05
Rahnella	0	0	0	0	0.00033256	5e-05	0	0.00173993	5.269e-05	0	0	0
Klebsiella	0.00012355	0	0	0.00054245	0.00034839	0	0.0004381	0.00049034	0	0	0	0.00021084
Serratia_A	0	0	0	0	0.00014252	0.00034997	0.00027584	0.00017399	0.0006323	8.449e-05	0.00038127	0.00010542
Galactobacter	0	0	0	0.00072326	0	0	0	0.00071179	0	0	0	0
Haemophilus_D	0	0	0	0.00141036	0	0	0	0	0	0	0	0
Lactobacillus	0.00015444	0.00013078	0	0.00012657	0.00038007	5e-05	0.00012981	9.491e-05	0	0.00010138	6.354e-05	7.53e-05
Rouxiella	0	0	0	0	0.0001742	8.333e-05	0.00012981	0.00044289	0	0	0	0.00042167
Escherichia	0	8.174e-05	0.00047129	0.00027122	0	0.00013332	0	0.00017399	0	0	0	0
Rhodococcus_B	0.00027798	0	0	0	0.00026921	0	0	0.00025308	0	0.00016897	6.354e-05	1.506e-05
JC017	0	0	0	0.00056053	9.502e-05	0	0	7.909e-05	5.269e-05	5.069e-05	4.766e-05	0.00013554
Ligilactobacillus	9.266e-05	0	0.00016966	0.00012657	7.918e-05	0	6.49e-05	7.909e-05	0.00017564	0	7.943e-05	9.036e-05
Others	0.0345009	0.00204349	0.00141387	0.0229093	0.00861482	0.00241643	0.00498134	0.0135556	0.00874682	0.00344705	0.00900743	0.00608415
