# Supplementary material for: Storage Quality Improvement of Duck Breast Meat: Role of Ultrasound-Assisted Slightly Acidic Electrolyzed Water
Source: Foods. 2025 Feb 6;14(3):534. doi: 10.3390/foods14030534 (PMC11817808; doi:10.3390/foods14030534)
Supplement: Supplementary file 1 [file foods-14-00534-s001.zip › foods-3423959-supplementary/genus-level fungal composition.xlsx]

## Sheet: taxa_summary
ID	WD0	SD0	UWD0	USD0	WD6	SD6	UWD6	USD6	WD12	SD12	UWD12	USD12
Candida	0.216192	0.420261	0.00015734	0.0680995	0.358476	0.0649003	0.452732	0.421663	0.493008	0.449738	0.0866533	0.351406
Cutaneotrichosporon	0.0367457	0.00019595	0.00024843	0.357672	0.03552	0.395133	0.252028	0.172493	0.149424	0.274005	0.167519	0.347519
Yarrowia	0.24725	0.0132801	0.0822982	0.186751	0.157618	0.0833284	0.0796502	0.0823458	0.0641824	0.0571651	0.162278	0.0885732
Apiotrichum	0.121954	0.0001247	0.00014906	0.0711419	0.107806	0.0400559	0.0153205	0.132417	0.18341	0.0470852	0.0259935	0.0994226
Aspergillus	0.00016124	0.00018704	0.207642	0.00029442	0.00019325	0.00021162	0.152834	0.00027892	0.00035831	0.00041303	0.445616	0.00046954
Trichosporon	0.0353572	0.00011579	0	0.0857255	0.275	0.00010158	9.948e-05	0.0105362	0.00567922	0.00024585	0	0.0404903
Cladosporium	2.687e-05	0	2.484e-05	9.814e-05	8.696e-05	0.207932	0.00016279	0.00485869	0	0	3.365e-05	0
Acaulium	0.143194	0.00014251	0	0	2.899e-05	0	0	1.8e-05	0	0	0	0
Mycochlamys	0	0	0	0	1.933e-05	0	0	0	1.792e-05	8.851e-05	0.100609	0
Effuseotrichosporon	0	0	0	0	0	0	0	0.096661	0	0	0	0
Cryptococcus	0.020469	0	0	0	0.00867708	0	6.331e-05	0.01131	0.0421284	0.0100405	2.524e-05	2.997e-05
Malassezia	3.583e-05	0	0	0	0	0.0447285	5.426e-05	0	0	0.00689364	0	0
Ascotricha	0	2.672e-05	2.484e-05	0.0362628	3.865e-05	0	1.809e-05	0.0143331	0	2.95e-05	3.365e-05	0
Paracremonium	0	0	4.969e-05	0.0410423	6.764e-05	0	0	3.599e-05	0	0	0	0
Debaryomyces	0.00309051	0	0	0.00142303	0.00684117	0.0121217	0	0.0066762	0.00964751	0	0	0
Purpureocillium	0.0297943	4.453e-05	0	0	0	0	0	0	0	0	0	0
Pseudeurotium	0.0273309	0	4.969e-05	0	0	3.386e-05	4.522e-05	9.897e-05	6.27e-05	5.9e-05	4.206e-05	3.996e-05
Beauveria	0	0	0.00888569	0.00010795	0	0	0	0	0	0	0	0
Marasmius	0	0	0	0	0	0	0	1.8e-05	0.00417432	0	0	0
Lodderomyces	0	0	0	0	0	0	2.713e-05	0	0.00323375	0	0	0
Plectosphaerella	0	0	0	0	0	0	0	0	0	0	0	0.00076925
Beltraniella	0	0	0	0	0	0	0	0	0	0.00021635	2.524e-05	0.00027973
Acremonium	0	0.00045425	0	0	0	0	0	0	0	0	0	0
Verrucostoma	0	0.00027611	0	0	0	0	0	0	0	0	0	0
Linnemannia	0	0	0	0	0	0	0	0	0	7.867e-05	0.00011777	6.993e-05
Clitopilus	0	0	0	0.00024535	0	0	0	0	0	0	0	0
Metacordyceps	0	0	0	7.851e-05	0.00010629	4.232e-05	0	0	0	0	0	0
Penicillium	0	0	0	0	0	0	0	0.00021594	0	0	0	0
Fusarium	2.687e-05	0	0	0	8.696e-05	4.232e-05	0	2.699e-05	0	0	0	0
Tubakia	0	0	0	0	0	0.00016083	0	0	0	0	0	0
Saitozyma	0	0	0	0	0.0001546	0	0	0	0	0	0	0
Peziza	3.583e-05	4.453e-05	3.312e-05	0	0	2.539e-05	0	0	0	0	0	0
Mycena	0	0	0	0	0	0	0	0	0.00012541	0	0	0
Thermomyces	0	0	0	0	2.899e-05	0	0	2.699e-05	0	0	5.047e-05	0
Enterocarpus	0	0	0	0	0	0	0	0	0	0	0.00010095	0
Saccharomyces	9.854e-05	0	0	0	0	0	0	0	0	0	0	0
Pseudopithomyces	0	0	0	0	1.933e-05	0	0	0	0	7.867e-05	0	0
Pseudopeyronellaea	0	0	0	0	0	1.693e-05	0	0	0	0	5.888e-05	0
Alternaria	0	2.672e-05	0	0	0	0	0	0	0	0	4.206e-05	0
Eutiarosporella	0	0	0	0	0	0	0	0	5.375e-05	0	0	0
Epicoleosporium	0	0	0	0	0	0	0	0	0	0	5.047e-05	0
Exophiala	0	0	0	0	0	0	0	0	0	0	4.206e-05	0
Trichoderma	0	0	0	3.926e-05	0	0	0	0	0	0	0	0
Tausonia	0	0	0	0	3.865e-05	0	0	0	0	0	0	0
Arrhenia	0	0	0	0	0	0	0	3.599e-05	0	0	0	0
Komagataella	0	0	0	0	0	0	0	0	0	0	3.365e-05	0
Erythrobasidium	0	0	3.312e-05	0	0	0	0	0	0	0	0	0
Stolonocarpus	2.687e-05	0	0	0	0	0	0	0	0	0	0	0
Paecilomyces	0	0	2.484e-05	0	0	0	0	0	0	0	0	0
Ampelomyces	0	0	0	0	0	0	0	0	0	0	0	1.998e-05
Others	0.11821	0.56482	0.700379	0.151018	0.0491927	0.151166	0.0469653	0.0459506	0.0444932	0.153863	0.010675	0.0709105
