# Supplementary material for: Storage Quality Improvement of Duck Breast Meat: Role of Ultrasound-Assisted Slightly Acidic Electrolyzed Water
Source: Foods. 2025 Feb 6;14(3):534. doi: 10.3390/foods14030534 (PMC11817808; doi:10.3390/foods14030534)
Supplement: Supplementary file 1 [file foods-14-00534-s001.zip › foods-3423959-supplementary/phylum-level bacterial composition.xlsx]

## Sheet: taxa_summary
ID	WD0	SD0	UWD0	USD0	WD6	SD6	UWD6	USD6	WD12	SD12	UWD12	USD12
Firmicutes_D	0.223375	0.773337	0.875504	0.49359	0.952001	0.982418	0.95572	0.907199	0.878809	0.958669	0.934359	0.965046
Proteobacteria	0.474611	0.0768677	0.00086717	0.317096	0.0295501	0.0157651	0.0394289	0.0677781	0.114622	0.0349098	0.0591123	0.0272281
Bacteroidota	0.19448	0.00098087	0.122629	0.158883	0.00801305	0.00083325	0.00306669	0.0148843	0.00437341	0.00461297	0.0050359	0.00516551
Actinobacteriota	0.0191191	0.0641818	0.00024507	0.028171	0.00986587	0.0006666	0.00055168	0.00876291	0.00136998	0.00150386	0.00093728	0.00192765
Firmicutes_A	0.00021621	0.0839954	3.77e-05	7.233e-05	0.00012669	5e-05	6.49e-05	0.00015818	0.0001932	0.00016897	0	0.00013554
Planctomycetota	0.0469175	0	0	0	0	0	0	0	0	0	0	0
Acidobacteriota	0.0377903	0	0	0	0	0	0	0	3.513e-05	0	0	0
Patescibacteria	0.00282617	0	0	0	3.167e-05	0	0	0	0	0	0	9.036e-05
Deinococcota	0.00012355	0	0	7.233e-05	0.00015836	0	0	0	0.00033371	3.379e-05	0	0.00019578
Verrucomicrobiota	0	8.174e-05	0	0.00034355	0	0	0	4.745e-05	0	0	0	0
Gemmatimonadota	0.00016988	0	0	0.00016273	0	0	0	0	0	0	0	0
Firmicutes_C	6.177e-05	0	3.77e-05	0	0	0	0	3.164e-05	0	3.379e-05	3.177e-05	4.518e-05
Chloroflexota	0	0	0	0	0	0	0.00011358	0	3.513e-05	6.759e-05	0	0
Bdellovibrionota_E	0	0	0	0	0	0	0	0	0	0	0	9.036e-05
Firmicutes_B	0	0	0	0	0	0	0	7.909e-05	0	0	0	0
Desulfobacterota_G	0	0	0	0	0	6.666e-05	0	0	0	0	0	0
Fusobacteriota	0	0	0	0	0	0	0	4.745e-05	0	0	0	0
Campylobacterota	4.633e-05	0	0	0	0	0	0	0	0	0	0	0
Cyanobacteria	0	0	0	0	0	0	0	0	0	0	0	3.012e-05
Others	0.00026254	0.00055583	0.00067866	0.00160926	0.00025338	0.00019998	0.00105468	0.00101232	0.00022833	0	0.00052424	4.518e-05
