# Supplementary material for: Storage Quality Improvement of Duck Breast Meat: Role of Ultrasound-Assisted Slightly Acidic Electrolyzed Water
Source: Foods. 2025 Feb 6;14(3):534. doi: 10.3390/foods14030534 (PMC11817808; doi:10.3390/foods14030534)
Supplement: Supplementary file 1 [file foods-14-00534-s001.zip › foods-3423959-supplementary/phylum-level fungal composition.xlsx]

## Sheet: taxa_summary
ID	WD0	SD0	UWD0	USD0	WD6	SD6	UWD6	USD6	WD12	SD12	UWD12	USD12
Ascomycota	0.711937	0.871991	0.680977	0.469513	0.531544	0.369052	0.685505	0.530596	0.594733	0.507867	0.795804	0.441557
Basidiomycota	0.214768	0.00056113	0.229603	0.51502	0.461035	0.63088	0.289452	0.428573	0.384996	0.480657	0.193605	0.499191
Mortierellomycota	0	0	0	0	0	0	0	0	0	7.867e-05	0.00013459	6.993e-05
Others	0.0732944	0.127448	0.08942	0.0154669	0.00742094	6.772e-05	0.0250427	0.040831	0.0202714	0.0113976	0.0104563	0.059182
